# Supplementary material for: Pre-adult aggression and its long-term behavioural consequences in crickets
Source: PLoS One. 2020 Mar 26;15(3):e0230743. doi: 10.1371/journal.pone.0230743 (PMC7098602; doi:10.1371/journal.pone.0230743)
Supplement: S1 File — (ZIP) [file pone.0230743.s001.zip]

Archive with 17 entries (16 files):
- Figure 1.xlsx
- __MACOSX/
- __MACOSX/._Figure 1.xlsx
- Figure 2 A.xlsx
- __MACOSX/._Figure 2 A.xlsx
- Figure 2 B.xlsx
- __MACOSX/._Figure 2 B.xlsx
- Figure 3.xlsx
- __MACOSX/._Figure 3.xlsx
- Figure 4.xlsx
- __MACOSX/._Figure 4.xlsx
- Figure 5.xlsx
- __MACOSX/._Figure 5.xlsx
- Figure 6 B.xlsx
- __MACOSX/._Figure 6 B.xlsx
- Figure 6 C and D.xlsx
- __MACOSX/._Figure 6 C and D.xlsx
