# Supplementary material for: Pre-adult aggression and its long-term behavioural consequences in crickets
Source: PLoS One. 2020 Mar 26;15(3):e0230743. doi: 10.1371/journal.pone.0230743 (PMC7098602; doi:10.1371/journal.pone.0230743)
Supplement: S1 File — (ZIP) [file pone.0230743.s001.zip › Figure 1.xlsx]

## Sheet: Tabelle1
Reactions (total numbers out of 20 animals)			Fisher´s exact test
Fig 1 A: Ant fencing						Fig 1 C: Attack
conspecifics	fencing	no fencing	p-value			conspecifics	Attack	no Attack	p-value
Adult males to nymphal males	19	1	0.0033	**		Adult males to nymphal males	18	2	<0,0001	****
nymph males to nymphal males	10	10				nymph males to nymphal males	4	16
Adult males to adult males	19	1	0.0033	**		Adult males to adult males	14	6	<0,0001	****
nymph males to adult males	10	10				nymph males to adult males	0	20
Adult males to nymph females	18	2	0.0138	*		Adult males to nymph females	16	4	0.0004	***
nymph males to nymph females	10	10				nymph males to nymph females	4	16
Adult males to adult females	19	1	0.0033	**		Adult males to adult females	0	20	>0,9999	ns
nymph males to adult females	10	10				nymph males to adult females	0	20
Fig 1 B: Mandible threat
conspecifics	MT	no MT	p-value
Adult males to nymphal males	18	2	<0,0001	****		Adult males to nymph females	16	4	<0,0001	****
nymph males to nymphal males	5	15				Adult males to adult females	0	20
Adult males to adult males	18	2	<0,0001	****
nymph males to adult males	0	20
Adult males to nymph females	15	5	0.0104	*
nymph males to nymph females	6	14
Adult males to adult females	0	20	>0,9999	ns
nymph males to adult females	0	20
nymph males to nymph females	6	14	0.0202	*
nymph males to adult females	0	20
Adult males to nymph females	15	5	<0,0001	****
Adult males to adult females	0	20
