# Supplementary material for: Pre-adult aggression and its long-term behavioural consequences in crickets
Source: PLoS One. 2020 Mar 26;15(3):e0230743. doi: 10.1371/journal.pone.0230743 (PMC7098602; doi:10.1371/journal.pone.0230743)
Supplement: S1 File — (ZIP) [file pone.0230743.s001.zip › Figure 2 A.xlsx]

## Sheet: Tabelle1
Adonor antennnae freshly excised and changed every 10 stroked individuals					washing: 2 times in n-hexane
48h iso			Statistics: Fisher´s exact test
ANT STIM	Adult male antenna					ANT STIM	washed adult male antenna					ANT STIM	Nymphal male antenna					ANT STIM	Adult female antenna
	N=40						N=20						N=20						N=20
Adult	Spreading y/n		Nymphs	spreading y/n		Adult	Spreading y/n		Nymphs	spreading y/n		Adult	Spreading y/n		Nymphs	spreading y/n		Adult	Spreading y/n		Nymphs	spreading y/n
Nr.			Nr.			Nr.			Nr.			Nr.			Nr.			Nr.			Nr.
1	n		41	y		1	n		21	y		1	n		21	y		1	n		21	y
2	y		42	y		2	y		22	y		2	n		22	y		2	n		22	y
3	y		43	y		3	n		23	n		3	y		23	n		3	y		23	n
4	y		44	y		4	y		24	n		4	y		24	n		4	n		24	n
5	n		45	y		5	n		25	n		5	n		25	n		5	n		25	n
6	y		46	y		6	y		26	y		6	y		26	y		6	n		26	y
7	n		47	y		7	n		27	n		7	n		27	y		7	n		27	y
8	y		48	y		8	y		28	y		8	n		28	y		8	n		28	y
9	y		49	n		9	n		29	n		9	y		29	n		9	n		29	n
10	y		50	n		10	y		30	n		10	y		30	n		10	n		30	n
11	n		51	y		11	n		31	n		11	n		31	n		11	n		31	y
12	y		52	n		12	y		32	n		12	n		32	n		12	n		32	n
13	y		53	n		13	y		33	n		13	n		33	n		13	n		33	n
14	y		54	y		14	n		34	y		14	n		34	y		14	n		34	y
15	y		55	y		15	y		35	y		15	n		35	y		15	y		35	y
16	y		56	n		16	y		36	n		16	y		36	n		16	n		36	n
17	y		57	n		17	n		37	n		17	y		37	n		17	n		37	n
18	n		58	n		18	n		38	y		18	n		38	n		18	n		38	n
19	y		59	n		19	y		39	y		19	n		39	n		19	n		39	n
20	y		60	n		20	n		40	n		20	n		40	n		20	n		40	n
21	y		61	n
22	n		62	y
23	y		63	y			Spreading, %	no spreading %					Spreading, %	no spreading %					Spreading, %	no spreading %	p vlue
24	n		64	n		Adult	50	50				Adult	35	65				Adult	5	95	0.0197	*
25	y		65	n		Nymphs	40	60				Nymphs	35	65				Nymphs	40	60
26	y		66	n
27	y		67	n
28	y		68	y
29	y		69	n
30	y		70	y					Spreading, %	no spreading %	p vlue
31	y		71	y		Adult to adult males antenna			80	20	0.0034	**
32	y		72	n		Adult to wahed adult males antenna			40	60
33	y		73	n
34	y		74	n
35	y		75	n
36	y		76	y
37	n		77	y
38	y		78	n
39	y		79	n
40	y		80	n
	Spreading, %	no spreading %	p vlue
Adult	80	20	0.0024	**
Nymphs	45	55
