# Supplementary material for: Pre-adult aggression and its long-term behavioural consequences in crickets
Source: PLoS One. 2020 Mar 26;15(3):e0230743. doi: 10.1371/journal.pone.0230743 (PMC7098602; doi:10.1371/journal.pone.0230743)
Supplement: S1 File — (ZIP) [file pone.0230743.s001.zip › Figure 2 B.xlsx]

## Sheet: Tabelle1
FEEDING						ANT STIM with a freshly excised donor adult males antenna
N=18						N=40 initial, angle only evaluated when actual spreading occured
24h starved 48h iso						48h iso
Adult	Feeding spread angle					Adult	spread angle			Nymphs	spread angle
Nr						Nr.				Nr.
1	65					1				41	40
5	85					2	80			42	45
10	65					3	65			43	35
15	70					4	70			44	30
20	70					5				45	30
25	80					6	80			46	30
30	75					7				47	25
35	75					8	65			48	45
40	60					9	60			49
2	65					10	75			50
12	85					11				51	50
22	65					12	80			52
32	70					13	65			53
13	70					14	65			54	45
3	80					15	70			55	40
23	75					16	75			56
33	75					17	80			57
4	60					18				58
						19	65			59
Nymphs	N=18					20	70			60
Nr.						21	75			61
6	65					22				62	50
16	75					23	80			63	35
26	65					24				64
36	70					25	60			65
7	70					26	75			66
17	80					27	75			67
27	75					28	70			68	45
37	60					29	70			69
8	60					30	80			70	40
18	65					31	75			71	50
28	75					32	65			72
38	65					33	60			73
9	70					34	80			74
19	70					35	85			75
29	80					36	75			76	55
39	75					37				77	35
11	60					38	60			78
21	60					39	65			79
						40	70			80
	Mean	SD	lower 95%	upper 95%
Adult	71.67	7.67	67.85	67.85			Mean	SD	lower 95%	upper 95%	p value
Nymphs	68.89	6.764	65.53	75.48		Adult	71.41	7.21	68.81	74.01	<0,0001	****
						Nymphs	40.28	8.484	36.06	44.5
Spread angle Nymphs		p value
Feeding Nymphs	68.89	<0,0001	****
Ant Stim Nymphs	40.28
