# Supplementary material for: Pre-adult aggression and its long-term behavioural consequences in crickets
Source: PLoS One. 2020 Mar 26;15(3):e0230743. doi: 10.1371/journal.pone.0230743 (PMC7098602; doi:10.1371/journal.pone.0230743)
Supplement: S1 File — (ZIP) [file pone.0230743.s001.zip › Figure 3.xlsx]

## Sheet: Tabelle1
STI ADULT															STI NYMPHS
		1st fight				w /w 2nd fight					l /l 2nd fight						1st fight				w /w 2nd fight					l /l 2nd fight
Nr		Level	Duration		Nr	Level	Duration			Nr	Level	Duration			Nr		Level	Duration		Nr	Level	Duration			Nr	Level	Duration
1	w	3	8		1	4	9			2	1	1			1	w	2	2		1	1	1			2	0	0
2	l				3					4					2	l				3					4
3	w	4	11		6	5	10			5	0	0			3	w	3	2		6	2	2			5	2	1
4	l				8					7					4	l				7					8
5	l	5	6		9	5	16			10	0	0			5	l	2	1		10	1	2			9	1	1
6	w				11					12					6	w				11					12
7	l	4	2		13	5	12			14	1	1			7	w	1	2		14	2	2			13	2	2
8	w				16					15					8	l				16					15
9	w	5	4		18	6	15			17	1	1			9	l	2	1		17	2	2			18	2	2
10	l				19					20					10	w				19					20
11	w	6	13		22	6	18			21	0	0			11	w	2	2		21	3	3			22	2	3
12	l				24					23					12	l				24					23
13	w	4	10		25	6	20			26	0	0			13	l	2	2		26	2	2			25	2	2
14	l				28					27					14	w				27					28
15	l	5	5		30	6	19			29	0	0			15	l	2	1		30	2	2			29	1	1
16	w				31					32					16	w				31					32
17	l	4	5		34	6	15			33	0	0			17	w	2	3		33	2	2			34	0	0
18	w				35					36					18	l				36					35
19	w	5	14		37	5	11			38	1	1			19	w	1	2		37	1	1			38	1	2
20	l				39					40					20	l				39					40
21	l	3	3												21	w	2	1
22	w					values doubled for analysis									22	l					values doubled for analysis
23	l	6	7			because the performance of every animal of one pair									23	l	2	1			because the performance of every animal of one pair
24	w					is compared to the performance from the same animal in the 1st fight									24	w					is compared to the performance from the same animal in the 1st fight
25	w	4	3												25	l	1	1
26	l														26	w
27	l	2	5		N=20 animals each (together in 1 column =40)				N=20 animals			N=20 animals			27	w	2	2			N=20 animals each (together in 1 column =40)				N=20 animals			N=20 animals
28	w					naiv w/l 1st fight			w 2nd fight			l 2nd fight			28	l						naiv w/l 1st fight			w 2nd fight			l 2nd fight
29	l	4	6												29	l	1	3
30	w					Level	Duration		Level	Duration		Level	Duration		30	w						Level	Duration		Level	Duration		Level	Duration
31	w	4	9			3	8		4	9		1	1		31	w	1	1				2	2		1	1		0	0
32	l					4	11		4	9		1	1		32	l						3	2		1	1		0	0
33	l	3	2			5	6		5	10		0	0		33	w	2	1				2	1		2	2		2	1
34	w					4	2		5	10		0	0		34	l						1	2		2	2		2	1
35	w	5	12			5	4		5	16		0	0		35	l	2	1				2	1		1	2		1	1
36	l					6	13		5	16		0	0		36	w						2	2		1	2		1	1
37	w	4	4			4	10		5	12		1	1		37	w	1	2				2	2		2	2		2	2
38	l					5	5		5	12		1	1		38	l						2	1		2	2		2	2
39	w	6	20			4	5		6	15		1	1		39	w	3	4				2	3		2	2		2	2
40	l					5	14		6	15		1	1		40	l						1	2		2	2		2	2
						3	3		6	18		0	0									2	1		3	3		2	3
						6	7		6	18		0	0									2	1		3	3		2	3
						4	3		6	20		0	0									1	1		2	2		2	2
						2	5		6	20		0	0									2	2		2	2		2	2
						4	6		6	19		0	0									1	3		2	2		1	1
						4	9		6	19		0	0									1	1		2	2		1	1
						3	2		6	15		0	0									2	1		2	2		0	0
						5	12		6	15		0	0									2	1		2	2		0	0
						4	4		5	11		1	1									1	2		1	1		1	2
						6	20		5	11		1	1									3	4		1	1		1	2
				25% Percentile		4	4		5	11		0	0							25% Percentile		1	1		1	2		1	1
				Median		4	6		5.5	15		0	0							Median		2	2		2	2		1.5	1.5
				75% Percentile		5	10.75		6	18		1	1							75% Percentile		2	2		2	2		2	2
