# Supplementary material for: Pre-adult aggression and its long-term behavioural consequences in crickets
Source: PLoS One. 2020 Mar 26;15(3):e0230743. doi: 10.1371/journal.pone.0230743 (PMC7098602; doi:10.1371/journal.pone.0230743)
Supplement: S1 File — (ZIP) [file pone.0230743.s001.zip › Figure 4.xlsx]

## Sheet: Tabelle1
Priming	1st fight naiv	2nd fight priming loser
N=20 pairs	48h iso
		Adults															Nymphs
																	Duration 0 when interaction was shorter than 1 sec
		naiv vs naiv		no priming loser			naiv vs naiv		Ad ant. priming loser			naiv vs naiv		Nymph ant. priming loser			naiv vs naiv		no priming loser			naiv vs naiv		Ad ant. priming loser			naiv vs naiv		Nymph ant. priming loser
		Level	Dur	Level	Dur		Level	Dur	Level	Dur		Level	Dur	Level	Dur		Level	Dur	Level	Dur		Level	Dur	Level	Dur		Level	Dur	Level	Dur
		5	6	1	1		2	3	3	4		3	3	0	0		1	0	1	1		2	1	1	2		1	1	1	2
		6	7	1	1		6	12	4	5		5	4	1	1		1	2	2	0		1	0	2	1		2	1	1	2
		6	12	0	0		5	8	5	7		6	6	1	2		2	2	1	0		1	4	3	1		1	1	1	1
		1	1	1	1		3	2	5	6		5	9	1	1		2	3	1	2		2	4	3	5		2	0	2	4
		3	4	1	2		6	8	4	8		3	6	1	1		3	2	2	2		3	3	3	3		1	0	1	2
		6	19	1	1		6	19	4	8		1	1	1	2		2	1	1	1		3	2	3	2		2	3	1	2
		5	9	0	0		3	8	4	4		5	5	0	0		2	1	1	0		2	1	3	4		2	2	2	4
		6	10	0	0		5	14	6	11		6	18	1	1		2	0	1	0		2	1	1	0		2	2	1	0
		1	2	0	0		5	4	5	9		2	10	0	0		2	0	2	0		2	2	2	5		1	0	2	5
		5	6	1	1		6	6	4	6		5	9	0	0		1	2	2	0		1	1	1	1		1	1	1	1
		3	4	2	3		2	6	3	3		3	5	1	1		1	1	1	1		1	0	2	0		2	1	1	1
		6	11	1	2		5	10	6	7		6	6	2	3		2	1	1	1		1	0	2	1		2	2	3	1
		6	10	1	1		3	10	5	7		5	4	1	1		2	2	2	2		2	0	2	0		2	0	1	0
		5	5	1	1		1	5	2	1		5	10	1	1		2	1	2	2		1	2	1	0		1	0	1	0
		4	5	2	2		5	5	3	5		4	11	1	2		1	1	1	1		1	2	2	2		3	4	1	0
		6	14	1	1		6	15	4	5		6	15	2	1		2	1	1	1		1	1	2	3		2	3	2	3
		4	3	1	1		6	5	4	6		6	3	1	2		1	0	2	3		2	2	3	4		3	3	2	4
		5	7	1	1		5	7	4	4		2	7	1	1		2	3	1	1		2	3	2	2		1	2	1	2
		2	3	0	0		6	4	5	7		5	11	1	1		3	3	1	1		3	3	1	1		2	1	1	2
		3	5	1	1		3	4	6	9		6	5	0	0		1	1	1	1		2	2	1	1		1	1	2	0
25% Percentile		3	4	0.25	0.25		3	4.25	4	4.25		3	4.25	0.25	0.25		1	1	1	0		1	1	1	1		1	0.25	1	0.25
Median		5	6	1	1		5	6.5	4	6		5	6	1	1		2	1	1	1		2	2	2	1.5		2	1	1	2
75% Percentile		6	10	1	1		6	10	5	7.75		6	10	1	1.75		2	2	2	1.75		2	2.75	3	3		2	2	2	2.75
		Wilcoxon matched-pairs signed rank test					Wilcoxon matched-pairs signed rank test					Wilcoxon matched-pairs signed rank test					Wilcoxon matched-pairs signed rank test					Wilcoxon matched-pairs signed rank test					Wilcoxon matched-pairs signed rank test
		Level		Duration			Level		Duration			Level		Duration			Level		Duration			Level		Duration			Level		Duration
		P value	<0,0001	<0,0001			P value	0.7327	0.4479			P value	<0,0001	<0,0001			P value	0.0762	0.2188			P value	0.3398	0.3029			P value	0.1289	0.4469
		Exact or approximate P value?	Exact	Exact			Exact or approximate P value?	Exact	Exact			Exact or approximate P value?	Exact	Exact			Exact or approximate P value?	Exact	Exact			Exact or approximate P value?	Exact	Exact			Exact or approximate P value?	Exact	Exact
		P value summary	****	****			P value summary	ns	ns			P value summary	****	****			P value summary	ns	ns			P value summary	ns	ns			P value summary	ns	ns
		Significantly different (P < 0.05)?	Yes	Yes			Significantly different (P < 0.05)?	No	No			Significantly different (P < 0.05)?	Yes	Yes			Significantly different (P < 0.05)?	No	No			Significantly different (P < 0.05)?	No	No			Significantly different (P < 0.05)?	No	No
		One- or two-tailed P value?	Two-tailed	Two-tailed			One- or two-tailed P value?	Two-tailed	Two-tailed			One- or two-tailed P value?	Two-tailed	Two-tailed			One- or two-tailed P value?	Two-tailed	Two-tailed			One- or two-tailed P value?	Two-tailed	Two-tailed			One- or two-tailed P value?	Two-tailed	Two-tailed
		Sum of positive, negative ranks	0 , -190	0 , -190			Sum of positive, negative ranks	61 , -75	67,5 , -103,5			Sum of positive, negative ranks	0 , -190	0 , -190			Sum of positive, negative ranks	19,5 , -71,5	15 , -40			Sum of positive, negative ranks	45,5 , -20,5	99 , -54			Sum of positive, negative ranks	15 , -51	74 , -46
		Sum of signed ranks (W)	-190	-190			Sum of signed ranks (W)	-14	-36			Sum of signed ranks (W)	-190	-190			Sum of signed ranks (W)	-52	-25			Sum of signed ranks (W)	25	45			Sum of signed ranks (W)	-36	28
		Number of pairs	20	20			Number of pairs	20	20			Number of pairs	20	20			Number of pairs	20	20			Number of pairs	20	20			Number of pairs	20	20
