# Supplementary material for: Pre-adult aggression and its long-term behavioural consequences in crickets
Source: PLoS One. 2020 Mar 26;15(3):e0230743. doi: 10.1371/journal.pone.0230743 (PMC7098602; doi:10.1371/journal.pone.0230743)
Supplement: S1 File — (ZIP) [file pone.0230743.s001.zip › Figure 5.xlsx]

## Sheet: Tabelle1
		CDM+primed adult male AS				Control (vehicle)							Food present					no food present
		N=13				N=13							N=20					N=20
		STI				vehicle, STI	DMSO in saline						STI, starved 48h					STI, starved
		ant. Stim. Adult male Ant				no priming							carrot
		CDM 10^-3 20µl per animal and injection
		Level	Duration (s)			Level	Duration (s)						Level	Duration (s)				Level	Duration (s)
		5	7	*		2	0						2	0				2	0
		2	3			1	2						1	2				1	2
		3	7			2	2						2	2				2	2
		0	0			2	3						1	3				2	3
		1	3			3	2						0	2				3	2
		2	2			2	1						1	2				2	1
		1	1			2	1						1	1				2	1
		1	2			0	0						2	0				0	0
		2	2			2	0						2	1				2	0
		0	0			1	2						1	2				1	2
		4	5			0	1						1	1				0	1
		3	4			2	1						3	3				2	1
		2	2			2	2						2	2				2	2
													1	1				2	1
													0	1				1	1
25% Percentile		1	1.5			1	1						3	1				1	1
Median		2	2			2	1						2	0				2	0
75% Percentile		3	4.5			2	2						2	3				2	3
													2	3				3	3
		Mann Whitney test Level			Mann Whitney test Duration								3	1				0	1
		P value	0.6267		P value	0.0425
		Exact or approximate P value?	Exact		Exact or approximate P value?	Exact
		P value summary	ns		P value summary	*					25% Percentile		1	1				1	1
		Significantly different (P < 0.05)?	No		Significantly different (P < 0.05)?	Yes					Median		2	2				2	1
		One- or two-tailed P value?	Two-tailed		One- or two-tailed P value?	Two-tailed					75% Percentile		2	2				2	2
		Sum of ranks in column A,B	166 , 185		Sum of ranks in column A,B	137 , 214
		Mann-Whitney U	75		Mann-Whitney U	46							Mann Whitney test Level			Mann Whitney test Duration
													P value	0.9081		P value	0.549
													Exact or approximate P value?	Exact		Exact or approximate P value?	Exact
													P value summary	ns		P value summary	ns
													Significantly different (P < 0.05)?	No		Significantly different (P < 0.05)?	No
													One- or two-tailed P value?	Two-tailed		One- or two-tailed P value?	Two-tailed
													Sum of ranks in column A,B	415 , 405		Sum of ranks in column A,B	387 , 433
													Mann-Whitney U	195		Mann-Whitney U	177
