# Supplementary material for: Pre-adult aggression and its long-term behavioural consequences in crickets
Source: PLoS One. 2020 Mar 26;15(3):e0230743. doi: 10.1371/journal.pone.0230743 (PMC7098602; doi:10.1371/journal.pone.0230743)
Supplement: S1 File — (ZIP) [file pone.0230743.s001.zip › Figure 6 B.xlsx]

## Sheet: Tabelle1
N: 30 Nymphs & 10 Adults			Nymphs stage 4 and above				observation hours			cage 1		A male to nymph n°/h		A male to A male n°/h		A female to nymph n°/h		nymph to nymph n°/h
							Mo: 21.10	14- 15 Uhr	& 9-10 Uhr			chasing	physical	chasing	physical	chasing	physical	chasing	physical
cage 1	30 Nymphs + 10 male Adults		Experimental setting for mixed colony				Di: 22.10	9 - 10 Uhr		Mo: 21.10	9 - 10 Uhr	38	28	20	10	0	0	10	7
cage 2	30 Nymphs + 10 female Adults							14- 15 Uhr			14- 15 Uhr	41	31	17	9	0	0	18	7
cage 3	30 Nymphs only		Experimental setting for pure nymphal colony				Mi: 23.10	9 - 10 Uhr		Di: 22.10	9 - 10 Uhr	35	24	26	11	0	0	15	5
								14- 15 Uhr			14- 15 Uhr	45	32	19	12	0	0	9	3
							observation hours			Mi: 23.10	9 - 10 Uhr	31	28	27	9	0	0	11	8
physical:	pushing, lunging, biting, fights in case of adults						Do: 24.10	9 - 10 Uhr		mean		38	28.6	21.8	10.2	0	0	12.6	6
nymph	no difference between male and female nymphs notable, SEE FIG 1!							14- 15 Uhr
							Fr: 25.10	9 - 10 Uhr		cage 2		A male to nymph n°/h		A male to A male n°/h		A female to nymph n°/h		nymph to nymph n°/h
RT: 23°C								14- 15 Uhr				chasing	physical	chasing	physical	chasing	physical	chasing	physical
										Mo: 21.10	9 - 10 Uhr	0	0	0	0	7	2	9	9
											14- 15 Uhr	0	0	0	0	9	4	15	7
										Di: 22.10	9 - 10 Uhr	0	0	0	0	11	1	12	5
											14- 15 Uhr	0	0	0	0	5	2	11	4
										Mi: 23.10	9 - 10 Uhr	0	0	0	0	9	2	14	9
										mean		0	0	0	0	8.2	2.2	12.2	6.8
		attacks per Larvae per day								cage 3		A male to nymph n°/h		A male to A male n°/h		A female to nymph n°/h		nymph to nymph n°/h
		chase&attack		with 10 adults (m or f) per cage			with 5 adults m or f					chasing	physical	chasing	physical	chasing	physical	chasing	physical
		from males per day			37,9 * 24/30	30.32	20,1*24/30	16.08		Mo: 21.10	9 - 10 Uhr	0	0	0	0	0	0	10	8
		from females per day			8,4*24/30	6.72	5*24/30	4			14- 15 Uhr	0	0	0	0	0	0	9	6
										Di: 22.10	9 - 10 Uhr	0	0	0	0	0	0	11	5
											14- 15 Uhr	0	0	0	0	0	0	13	7
		physical attacks		with 10 adults (m or f) per cage			with 5 adults m or f			Mi: 23.10	9 - 10 Uhr	0	0	0	0	0	0	10	9
		from males			27,8*24/30	22.24	15,7*24/30	12.56		mean		0	0	0	0	0	0	10.6	7
		from females			2*24/30	1.6	1,5*24/30	1.2
										cage 1		A male to nymph n°/h		A male to A male n°/h		A female to nymph n°/h		nymph to nymph n°/h
												chasing	physical	chasing	physical	chasing	physical	chasing	physical
										Mi: 23.10	14- 15 Uhr	45	31	22	11	0	0	11	5
	mean attacks (physical only) experienced by one nymph/hour									Do: 24.10	9 - 10 Uhr	36	29	15	12	0	0	12	6
Calculation	cage 1	10 males	cage 2	10 females		nymphs	Calculation				14- 15 Uhr	33	25	21	10	0	0	15	3
28/30nymphen	28	0.933333	2	0.06666	8	0.0888889	nymphs: 8/30/3			Fr: 25.10	9 - 10 Uhr	46	30	19	12	0	0	11	9
31/30	31	1.03333	4	0.133333	6	0.066666	6/30/3				14- 15 Uhr	29	20	27	13	0	0	12	6
usw	24	0.8	1	0.03333	5	0.05555	usw			mean		37.8	27	20.8	11.6	0	0	12.2	5.8
	32	1.06666	2	0.06666	7	0.0777778
	28	0.933333	2	0.06666	9	0.1				cage 2		A male to nymph n°/h		A male to A male n°/h		A female to nymph n°/h		nymph to nymph n°/h
	31	1.03333	2	0.06666	7	0.0777778						chasing	physical	chasing	physical	chasing	physical	chasing	physical
	29	0.966666	3	0.1	7	0.0777778				Mi: 23.10	14- 15 Uhr	0	0	0	0	9	2	9	8
	25	0.8333	1	0.03333	4	0.0444				Do: 24.10	9 - 10 Uhr	0	0	0	0	9	3	14	7
	30	1	1	0.03333	4	0.0444					14- 15 Uhr	0	0	0	0	10	1	11	4
	20	0.66666	2	0.06666	8	0.0888889				Fr: 25.10	9 - 10 Uhr	0	0	0	0	6	1	9	4
											14- 15 Uhr	0	0	0	0	9	2	14	9
										mean		0	0	0	0	8.6	1.8	11.4	6.4
										cage 3		A male to nymph n°/h		A male to A male n°/h		A female to nymph n°/h		nymph to nymph n°/h
												chasing	physical	chasing	physical	chasing	physical	chasing	physical
										Mi: 23.10	14- 15 Uhr	0	0	0	0	0	0	10	7
										Do: 24.10	9 - 10 Uhr	0	0	0	0	0	0	9	7
			male to nymph	female to nymph	nymph to nymph						14- 15 Uhr	0	0	0	0	0	0	11	4
	Number of values		10	10	10					Fr: 25.10	9 - 10 Uhr	0	0	0	0	0	0	13	4
											14- 15 Uhr	0	0	0	0	0	0	10	8
	Mean		0.9267	0.06667	0.07221					mean		0	0	0	0	0	0	10.6	6
	Std. Deviation		0.1255	0.03143	0.01908
	Std. Error of Mean		0.03969	0.009938	0.006034
	Lower 95% CI of mean		0.8369	0.04418	0.05856
	Upper 95% CI of mean		1.016	0.08915	0.08586
			nymph to nymph			female to nymph
			vs,			vs,
			male to nymph			male to nymph
		Unpaired t test			Unpaired t test
		P value	<0,0001		P value	<0,0001
		P value summary	****		P value summary	****
		Significantly different (P < 0.05)?	Yes		Significantly different (P < 0.05)?	Yes
		One- or two-tailed P value?	Two-tailed		One- or two-tailed P value?	Two-tailed
		t, df	t=21,28 df=18		t, df	t=21,02 df=18
