# Supplementary material for: Pre-adult aggression and its long-term behavioural consequences in crickets
Source: PLoS One. 2020 Mar 26;15(3):e0230743. doi: 10.1371/journal.pone.0230743 (PMC7098602; doi:10.1371/journal.pone.0230743)
Supplement: S1 File — (ZIP) [file pone.0230743.s001.zip › Figure 6 C and D.xlsx]

## Sheet: Tabelle1
LTI: isolated at their last nymphal stage for at leats 14 days until fully mature adult males								TDM: Total distance moved
Video tracked for 5 min
Evaluation of aggression between 2 individuals LTI from the same colonies
Velocity and TDM calculated elsewhere (EthoVision)
Velocity and TDM after applying filters (minimal distance moved, to avoid ventilation and jitter) and removing wrong tracked data points											excluding times, when animal was stationary
mixed colony		Mean	Summe			N=20 pairs	mixed
Animal nr.		Velocity cm/s	TDM cm			Level	Duration
1		0.6	177.8			4	7
11		0.41	121.7			5	6
21		0.55	164.51			6	11
31		0.46	138.37			5	9
22		0.65	196.14			5	5
34		0.57	169.38			6	6
28		0.69	108.39			4	12
19		0.4	120.88			5	10
17		0.7	175.56			6	9
7		0.45	133.77			4	9
9		0.69	189.71			5	8
5		0.56	143.67			6	11		Gruppen
2		0.42	132.68			5	16		N		Colony
24		0.44	131.76			5	18		20		mixed nymphal adult colony
40		0.5	151.6			5	12		20		pure nymph colony
3		0.6	189.71			6	9
36		0.41	143.67			4	6
25		0.55	132.68			4	11
12		0.46	131.76			4	10			Mean						Summe
15		0.65	151.6			4	6			Velocity cm/s						TDM cm
pure nymphal colony							pure			mean	SD	lower 95%	upper 95%			mean	SD	lower 95%	upper 95%
31		0.8	225.92			5	11		mixed	0.538	0.1035	0.4895	0.5865			150.3	25.57	138.3	162.2
22		0.83	192.1			6	12		pure	0.7395	0.1567	0.6662	0.8128			188.7	32.2	173.6	203.8
34		0.62	201.36			6	9
1		0.89	142.94			6	20
6		0.83	229.71			6	7			Level						Duration, s
19		0.6	188.12			4	8			median	IQR					median	IQR
23		0.78	214.36			4	14		mixed	5	4; 6					9	6,25; 11
5		0.74	214.75			6	11		pure	6	5; 6					11.5	9; 17,75
15		0.96	160.99			6	20
35		0.56	198.4			6	19
45		0.66	218.6			6	5
9		0.49	206.93			5	17			TDM			Velocity			Level			Duration
11		0.62	187.07			5	12			Unpaired t test			Unpaired t test			Mann Whitney test			Mann Whitney test
21		0.99	122.19			5	10			P value	0.0002		P value	<0,0001		P value	0.0337		P value	0.0223
31		0.83	167.9			6	9			P value summary	***		P value summary	****		Exact or approximate P value?	Exact		Exact or approximate P value?	Exact
8		0.66	218.6			6	9			Significantly different (P < 0.05)?	Yes		Significantly different (P < 0.05)?	Yes		P value summary	*		P value summary	*
4		0.49	206.93			6	18			One- or two-tailed P value?	Two-tailed		One- or two-tailed P value?	Two-tailed		Significantly different (P < 0.05)?	Yes		Significantly different (P < 0.05)?	Yes
37		0.62	187.07			4	11			t, df	t=4,18 df=38		t, df	t=4,798 df=38		One- or two-tailed P value?	Two-tailed		One- or two-tailed P value?	Two-tailed
16		0.98	122.2			5	19									Sum of ranks in column A,C	485,5 , 334,5		Sum of ranks in column A,C	493,5 , 326,5
21		0.83	167.9			6	15									Mann-Whitney U	124.5		Mann-Whitney U	116.5
